# Supplementary material for: Long noncoding RNA ANRIL indicates a poor prognosis of gastric cancer and promotes tumor growth by epigenetically silencing of miR-99a/miR-449a
Source: Oncotarget. 2014 Apr 16;5(8):2276–92. doi: 10.18632/oncotarget.1902 (PMC4039162; doi:10.18632/oncotarget.1902)
Supplement: Supplementary file 2 [file oncotarget-05-2276-s002.xls]

## Sheet: Sheet1
qRT-PCR primers
Gene	Forward	Reverse
ANRIL	TGCTCTATCCGCCAATCAGG	GGGCCTCAGTGGCACATACC
EZH2	TGCACATCCTGACTTCTGTG	AAGGGCATTCACCAACTCC
SUZ12	TGCAGTTCACTCTTCGTTGG	TGCTTCAGTTTGTTGCCTTG
E2F1	GCCACTGACTCTGCCACCATAG	CTGCCCATCCGGGACAAC
GAPDH	AGCCACATCGCTCAGACAC	GCCCAATACGACCAAATCC
U6	CTCGCTTCGGCAGCACA	AACGCTTCACGAATTTGCGT
ChIP-qRT-PCR primers
p15	TCTGGTAAGGGTGTGCTGTG	AAAACTCCTCTGTGGCATGTG
p16	AGGGGAAGGAGAGAGCAGTC	GGGTGTTTGGTGTCATAGGG
miR-99a	TGGGCAGTTTGTGTCCCATT	TCCCCTCCTCCTGATTTCACT
miR-449a	TCAGTATTCAAGTGGTAACATCCT	TGTGCACGACACAAAACTGC
ANRIL	AAGATCTCGGAACGGCTCT	TCAGGTGACGGATGTAGCTA
HOXA9	TGACCTTGAATGGCCCAAAG	CTGGTCACAGCAGGTAGGGTTAG
shANRIL	Sequences cloned into pENTR™/U6 vector
	CACCGGTCATCTCATTGCTCTATCGAAATAGAGCAATGAGATGACC	AAAAGGTCATCTCATTGCTCTATTTCGATAGAGCAATGAGATGACC
